# Supplementary material for: 4-Methoxy­benzohydrazide
Source: Acta Crystallogr Sect E Struct Rep Online. 2009 Jun 10;65(Pt 7):o1551. doi: 10.1107/S1600536809021345 (PMC2969388; doi:10.1107/S1600536809021345)
Supplement: Supplementary file 1 [file e-65-o1551-sup1.cif]

##############################################################################
###                                                                        ###
###        Electronic paper (Acta Crystallographica Section E)             ###
###                                                                        ###
##############################################################################
#                                                                            #
# This CIF contains the data in a paper accepted for publication in Acta     #
# Crystallographica Section E. It conforms to the requirements of Notes      #
# for Authors for Section E, and has been peer reviewed under the auspices   #
# of the IUCr Commission on Journals.                                        #
#                                                                            #
# Full details of the Crystallographic Information File format               #
# are given in the paper "The Crystallographic Information File (CIF):       #
# a New Standard Archive File for Crystallography" by S. R. Hall, F. H.      #
# Allen and I. D. Brown [Acta Cryst. (1991), A47, 655-685].                  #
#                                                                            #
# The current version of the core CIF dictionary is obtainable from          #
# ftp://ftp.iucr.org/pub/cif_core.dic. The current version number is 2.4.    #
#                                                                            #
# Software is freely available for graphical display of the structure(s) in  #
# this CIF.  For information consult the CIF home page http://www.iucr.org/  #
# cif/home.html                                                              #
#                                                                            #
# This file may be used for bona fide research purposes within the           #
# scientific community so long as proper attribution is given to the journal # 
# article from which it was obtained.                                        #
#                                                                            #
##############################################################################
                                             
data_I
_audit_creation_method     SHELXL97
_chemical_name_systematic
;
4-Methoxybenzohydrazide
;
_chemical_name_common     ?
_chemical_formula_moiety     'C8 H10 N2 O2'
_chemical_formula_sum     'C8 H10 N2 O2'
_chemical_formula_iupac     'C8 H10 N2 O2'
_chemical_formula_weight     166.18
_chemical_melting_point     ?
_symmetry_cell_setting     orthorhombic
_symmetry_space_group_name_H-M     'P 21 21 21'
_symmetry_space_group_name_Hall     'P 2ac 2ab'
loop_
    _symmetry_equiv_pos_site_id
    _symmetry_equiv_pos_as_xyz
    1 x,y,z
    2 1/2-x,-y,1/2+z
    3 1/2+x,1/2-y,-z
    4 -x,1/2+y,1/2-z
_cell_length_a     3.98870(10)
_cell_length_b     6.1487(2)
_cell_length_c     32.8919(9)
_cell_angle_alpha     90
_cell_angle_beta     90
_cell_angle_gamma     90
_cell_volume     806.68(4)
_cell_formula_units_Z     4
_cell_measurement_reflns_used     1288
_cell_measurement_theta_min     1.24
_cell_measurement_theta_max     28.70
_cell_measurement_temperature     296(2)
_exptl_crystal_description     needle
_exptl_crystal_colour     Colourless
_exptl_crystal_size_max     0.22
_exptl_crystal_size_mid     0.12
_exptl_crystal_size_min     0.10
_exptl_crystal_density_diffrn     1.368
_exptl_crystal_density_meas     ?
_exptl_crystal_density_method     'not measured'
_exptl_crystal_F_000     352
_exptl_absorpt_coefficient_mu     0.100
_exptl_absorpt_correction_type     multi-scan
_exptl_absorpt_process_details     '(SADABS; Bruker, 2005)'
_exptl_absorpt_correction_T_min     0.979
_exptl_absorpt_correction_T_max     0.992
_exptl_special_details
;
;
_diffrn_ambient_temperature     296(2)
_diffrn_radiation_type     MoK\a
_diffrn_radiation_wavelength     0.71073
_diffrn_radiation_source     'fine-focus sealed tube'
_diffrn_radiation_monochromator     graphite
_diffrn_measurement_device_type     'Bruker Kappa APEXII CCD'
_diffrn_measurement_method     \w
_diffrn_detector_area_resol_mean     7.40
_diffrn_reflns_number     17597
_diffrn_reflns_av_R_equivalents     0.0348
_diffrn_reflns_av_sigmaI/netI     0.0168
_diffrn_reflns_theta_min     1.24
_diffrn_reflns_theta_max     28.70
_diffrn_reflns_theta_full     28.70
_diffrn_measured_fraction_theta_max     0.998
_diffrn_measured_fraction_theta_full     0.998
_diffrn_reflns_limit_h_min     -5
_diffrn_reflns_limit_h_max     5
_diffrn_reflns_limit_k_min     -8
_diffrn_reflns_limit_k_max     8
_diffrn_reflns_limit_l_min     -44
_diffrn_reflns_limit_l_max     44
_diffrn_standards_number     0
_diffrn_standards_interval_count     ?
_diffrn_standards_interval_time     ?
_diffrn_standards_decay_%     ?
_refine_special_details
;
Refinement of <i>F</i>^2^ against ALL reflections. The weighted <i>R</i>-factor
<i>wR</i> and goodness of fit <i>S</i> are based on <i>F</i>^2^, conventional
<i>R</i>-factors <i>R</i> are based on <i>F</i>, with <i>F</i> set to zero for
negative <i>F</i>^2^. The threshold expression of <i>F</i>^2^ >
\s(<i>F</i>^2^) is used only for calculating <i>R</i>-factors(gt) <i>etc</i>.
and is not relevant to the choice of reflections for refinement.
<i>R</i>-factors based on <i>F</i>^2^ are statistically about twice as large
as those based on <i>F</i>, and <i>R</i>- factors based on ALL data will be
even larger.
;
_reflns_number_total     1288
_reflns_number_gt     1052
_reflns_threshold_expression     I>2\s(I)
_refine_ls_structure_factor_coef     Fsqd
_refine_ls_matrix_type     full
_refine_ls_R_factor_all     0.0581
_refine_ls_R_factor_gt     0.0434
_refine_ls_wR_factor_gt     0.1203
_refine_ls_wR_factor_ref     0.1470
_refine_ls_goodness_of_fit_ref     1.027
_refine_ls_restrained_S_all     1.027
_refine_ls_number_reflns     1288
_refine_ls_number_parameters     119
_refine_ls_number_restraints     0
_refine_ls_hydrogen_treatment     mixed
_refine_ls_weighting_scheme     calc
_refine_ls_weighting_details
          'calc w=1/[\s^2^(Fo^2^)+(0.1097P)^2^+0.027P] where P=(Fo^2^+2Fc^2^)/3'
_atom_sites_solution_hydrogens     geom
_atom_sites_solution_primary     direct
_atom_sites_solution_secondary     difmap
_refine_ls_shift/su_max     0.000
_refine_ls_shift/su_mean     0.000
_refine_diff_density_max     0.393
_refine_diff_density_min     -0.242
_refine_ls_extinction_method     'SHELXL97 (Sheldrick, 2008)'
_refine_ls_extinction_coef     0.058(15)
_refine_ls_extinction_expression
                                  'Fc^*^=kFc[1+0.001xFc^2^\l^3^/sin(2\q)]^-1/4^'
_refine_ls_abs_structure_details     ?
_refine_ls_abs_structure_Flack     ?
loop_
    _atom_type_symbol
    _atom_type_description
    _atom_type_scat_dispersion_real
    _atom_type_scat_dispersion_imag
    _atom_type_scat_source
    'C' 'C' 0.0033 0.0016
                         'International Tables Vol C Tables 4.2.6.8 and 6.1.1.4'
    'H' 'H' 0.0000 0.0000
                         'International Tables Vol C Tables 4.2.6.8 and 6.1.1.4'
    'N' 'N' 0.0061 0.0033
                         'International Tables Vol C Tables 4.2.6.8 and 6.1.1.4'
    'O' 'O' 0.0106 0.0060
                         'International Tables Vol C Tables 4.2.6.8 and 6.1.1.4'
_computing_data_collection     'APEX2 (Bruker, 2007)'
_computing_cell_refinement     'sAINT (Bruker, 2007)'
_computing_data_reduction     'SAINT (Bruker, 2007)'
_computing_structure_solution     'SHELXS97 (Sheldrick, 2008)'
_computing_structure_refinement     'SHELXL97 (Sheldrick, 2008)'
_computing_molecular_graphics     'ORTEP-3 for Windows (Farrugia, 1997)'
_computing_publication_material     'SHELXL97 (Sheldrick, 2008)'
loop_
    _atom_site_type_symbol
    _atom_site_label
    _atom_site_fract_x
    _atom_site_fract_y
    _atom_site_fract_z
    _atom_site_U_iso_or_equiv
    _atom_site_thermal_displace_type
    _atom_site_calc_flag
    _atom_site_refinement_flags
    _atom_site_occupancy
    O O1 0.9709(4) 1.2503(3) 0.05610(4) 0.0459(5) Uani . . 1.000
    O O2 0.2810(5) 0.8530(3) 0.21180(5) 0.0600(6) Uani . . 1.000
    N N1 0.8024(5) 0.9374(3) 0.02782(5) 0.0384(5) Uani . . 1.000
    N N2 0.9644(5) 0.9802(3) -0.00972(5) 0.0376(5) Uani . . 1.000
    C C1 0.8272(5) 1.0744(3) 0.05921(5) 0.0320(5) Uani . . 1.000
    C C2 0.6754(5) 1.0039(3) 0.09850(5) 0.0325(5) Uani . . 1.000
    C C3 0.5396(7) 0.8001(4) 0.10519(6) 0.0427(6) Uani . . 1.000
    C C4 0.4053(6) 0.7433(4) 0.14251(6) 0.0436(7) Uani . . 1.000
    C C5 0.4061(6) 0.8925(4) 0.17369(6) 0.0415(6) Uani . . 1.000
    C C6 0.5410(8) 1.0960(4) 0.16743(6) 0.0505(8) Uani . . 1.000
    C C7 0.6748(6) 1.1507(4) 0.13034(7) 0.0441(7) Uani . . 1.000
    C C8 0.1357(9) 0.6492(5) 0.21996(8) 0.0627(10) Uani . . 1.000
    H H1 0.694(10) 0.822(6) 0.0282(9) 0.0752 Uiso . . 1.000
    H H2A 1.157(12) 1.055(6) -0.0037(11) 0.0940 Uiso . . 1.000
    H H2B 0.832(12) 1.068(6) -0.0262(10) 0.0940 Uiso . . 1.000
    H H3 0.53858 0.69896 0.08416 0.0513 Uiso . . 1.000
    H H4 0.31513 0.60542 0.14648 0.0523 Uiso . . 1.000
    H H6 0.54148 1.19702 0.18846 0.0606 Uiso . . 1.000
    H H7 0.76633 1.28832 0.12659 0.0529 Uiso . . 1.000
    H H8A 0.05128 0.64745 0.24729 0.0940 Uiso . . 1.000
    H H8B 0.30181 0.53746 0.21686 0.0940 Uiso . . 1.000
    H H8C -0.04508 0.62368 0.20129 0.0940 Uiso . . 1.000
loop_
    _atom_site_aniso_label
    _atom_site_aniso_U_11
    _atom_site_aniso_U_22
    _atom_site_aniso_U_33
    _atom_site_aniso_U_12
    _atom_site_aniso_U_13
    _atom_site_aniso_U_23
    O1 0.0595(10) 0.0336(8) 0.0445(8) -0.0109(8) 0.0000(7) 0.0023(7)
    O2 0.0770(12) 0.0652(12) 0.0379(9) 0.0043(11) 0.0195(8) 0.0041(8)
    N1 0.0521(10) 0.0313(9) 0.0317(8) -0.0065(9) 0.0048(7) 0.0016(7)
    N2 0.0451(9) 0.0348(10) 0.0329(8) 0.0030(8) 0.0062(7) 0.0040(7)
    C1 0.0350(9) 0.0285(9) 0.0325(9) 0.0020(8) -0.0038(7) 0.0031(8)
    C2 0.0352(9) 0.0317(9) 0.0306(9) 0.0028(8) -0.0027(7) 0.0018(8)
    C3 0.0593(12) 0.0363(11) 0.0326(9) -0.0064(11) 0.0021(10) -0.0029(8)
    C4 0.0544(12) 0.0384(12) 0.0379(10) -0.0068(11) 0.0031(9) 0.0044(9)
    C5 0.0457(10) 0.0469(13) 0.0318(10) 0.0076(10) 0.0033(8) 0.0031(9)
    C6 0.0708(16) 0.0418(13) 0.0390(11) 0.0024(13) 0.0038(11) -0.0096(10)
    C7 0.0566(12) 0.0318(11) 0.0438(11) -0.0025(11) 0.0022(11) -0.0023(9)
    C8 0.0665(16) 0.0722(19) 0.0493(14) 0.0039(17) 0.0159(12) 0.0163(13)
_geom_special_details
;
Bond distances, angles <i>etc</i>. have been calculated using the rounded
fractional coordinates. All su's are estimated from the variances of the
(full) variance-covariance matrix.
The cell e.s.d.'s are taken into account in
the estimation of distances, angles and torsion angles
;
loop_
    _geom_bond_atom_site_label_1
    _geom_bond_atom_site_label_2
    _geom_bond_site_symmetry_1
    _geom_bond_site_symmetry_2
    _geom_bond_distance
    _geom_bond_publ_flag
    O1 C1 . . 1.228(3) no
    O2 C5 . . 1.371(3) no
    O2 C8 . . 1.407(4) no
    N1 N2 . . 1.418(2) no
    N1 C1 . . 1.336(2) no
    N1 H1 . . 0.83(4) no
    N2 H2A . . 0.92(5) no
    N2 H2B . . 0.93(4) no
    C1 C2 . . 1.492(2) no
    C2 C7 . . 1.383(3) no
    C2 C3 . . 1.383(3) no
    C3 C4 . . 1.384(3) no
    C4 C5 . . 1.376(3) no
    C5 C6 . . 1.378(4) no
    C6 C7 . . 1.373(3) no
    C3 H3 . . 0.9300 no
    C4 H4 . . 0.9300 no
    C6 H6 . . 0.9300 no
    C7 H7 . . 0.9300 no
    C8 H8A . . 0.9600 no
    C8 H8B . . 0.9600 no
    C8 H8C . . 0.9600 no
loop_
    _geom_angle_atom_site_label_1
    _geom_angle_atom_site_label_2
    _geom_angle_atom_site_label_3
    _geom_angle_site_symmetry_1
    _geom_angle_site_symmetry_2
    _geom_angle_site_symmetry_3
    _geom_angle
    _geom_angle_publ_flag
    C5 O2 C8 . . . 118.84(19) no
    N2 N1 C1 . . . 121.47(17) no
    C1 N1 H1 . . . 124(2) no
    N2 N1 H1 . . . 114(2) no
    N1 N2 H2B . . . 111(3) no
    H2A N2 H2B . . . 108(4) no
    N1 N2 H2A . . . 107(2) no
    O1 C1 N1 . . . 121.69(17) no
    N1 C1 C2 . . . 117.14(17) no
    O1 C1 C2 . . . 121.17(16) no
    C1 C2 C7 . . . 117.86(18) no
    C3 C2 C7 . . . 118.06(18) no
    C1 C2 C3 . . . 124.08(16) no
    C2 C3 C4 . . . 121.4(2) no
    C3 C4 C5 . . . 119.5(2) no
    O2 C5 C4 . . . 124.2(2) no
    C4 C5 C6 . . . 119.7(2) no
    O2 C5 C6 . . . 116.1(2) no
    C5 C6 C7 . . . 120.5(2) no
    C2 C7 C6 . . . 120.9(2) no
    C2 C3 H3 . . . 119.00 no
    C4 C3 H3 . . . 119.00 no
    C3 C4 H4 . . . 120.00 no
    C5 C4 H4 . . . 120.00 no
    C5 C6 H6 . . . 120.00 no
    C7 C6 H6 . . . 120.00 no
    C2 C7 H7 . . . 120.00 no
    C6 C7 H7 . . . 120.00 no
    O2 C8 H8A . . . 109.00 no
    O2 C8 H8B . . . 109.00 no
    O2 C8 H8C . . . 109.00 no
    H8A C8 H8B . . . 109.00 no
    H8A C8 H8C . . . 109.00 no
    H8B C8 H8C . . . 109.00 no
loop_
    _geom_torsion_atom_site_label_1
    _geom_torsion_atom_site_label_2
    _geom_torsion_atom_site_label_3
    _geom_torsion_atom_site_label_4
    _geom_torsion_site_symmetry_1
    _geom_torsion_site_symmetry_2
    _geom_torsion_site_symmetry_3
    _geom_torsion_site_symmetry_4
    _geom_torsion
    _geom_torsion_publ_flag
    C8 O2 C5 C4 . . . . -1.3(4) no
    C8 O2 C5 C6 . . . . 179.2(3) no
    N2 N1 C1 O1 . . . . 5.3(3) no
    N2 N1 C1 C2 . . . . -174.18(18) no
    O1 C1 C2 C3 . . . . -173.4(2) no
    O1 C1 C2 C7 . . . . 5.7(3) no
    N1 C1 C2 C3 . . . . 6.1(3) no
    N1 C1 C2 C7 . . . . -174.9(2) no
    C1 C2 C3 C4 . . . . 179.3(2) no
    C7 C2 C3 C4 . . . . 0.2(4) no
    C1 C2 C7 C6 . . . . -179.6(2) no
    C3 C2 C7 C6 . . . . -0.5(4) no
    C2 C3 C4 C5 . . . . 0.1(4) no
    C3 C4 C5 O2 . . . . -179.7(2) no
    C3 C4 C5 C6 . . . . -0.2(4) no
    O2 C5 C6 C7 . . . . 179.6(2) no
    C4 C5 C6 C7 . . . . -0.1(4) no
    C5 C6 C7 C2 . . . . 0.4(4) no
loop_
    _geom_hbond_atom_site_label_D
    _geom_hbond_atom_site_label_H
    _geom_hbond_atom_site_label_A
    _geom_hbond_site_symmetry_A
    _geom_hbond_distance_DH
    _geom_hbond_distance_HA
    _geom_hbond_distance_DA
    _geom_hbond_angle_DHA
    _geom_hbond_publ_flag
    N1 H1 N2 3_465 0.83(4) 2.16(4) 2.961(3) 162(3) yes
    N2 H2A O1 . 0.92(5) 2.42(4) 2.729(2) 100(3) yes
    N2 H2A O1 3_575 0.92(5) 2.44(4) 3.026(2) 122(3) yes
    N2 H2B O1 3_475 0.93(4) 2.07(4) 2.991(2) 170(4) yes
    C7 H7 O1 . 0.93 2.47 2.781(3) 100 yes
data_global
_journal_date_recd_electronic     2009-05-28
_journal_date_accepted     2009-06-04
_journal_name_full     'Acta Crystallographica, Section E'
_journal_year     2009
_journal_volume     65
_journal_issue      7
_journal_page_first     o1551
_journal_page_last     o1551
_journal_paper_category     QO
_journal_coeditor_code     PV2163
_publ_contact_author_name     Dr.Uzma_Ashiq
_publ_contact_author_address
;
Department of Chemistry
University of Karachi
Karachi-75270, Pakistan
;
_publ_contact_author_email     uzzmma@yahoo.com
_publ_contact_author_fax     '(92) 21 926 1330'
_publ_contact_author_phone     '(92) 21 926 1300'
_publ_section_title
;
4-Methoxybenzohydrazide
;
loop_
    _publ_author_name
    _publ_author_address
    'Ashiq, Uzma'
;
Department of Chemistry
University of Karachi
Karachi 75270, Pakistan
;
    'Jamal, Rifat Ara'
;
Department of Chemistry
University of Karachi
Karachi 75270, Pakistan
;
    'Tahir, Muhammad Nawaz'
;
Department of Physics
University of Sargodah
Sagodah, Pakistan
;
    'Yousuf, Sammer'
;
HEJ Research Institute of Chemistry
International Center for Chemical and Biological Sciences
University of Karachi
Karachi 75270, Pakistan
;
    'Khan, Islam Ullah'
;
Department of Chemistry
Government College University
Lahore, Pakistan
;
