# Supplementary material for: 4-Methoxy­benzohydrazide
Source: Acta Crystallogr Sect E Struct Rep Online. 2009 Jun 10;65(Pt 7):o1551. doi: 10.1107/S1600536809021345 (PMC2969388; doi:10.1107/S1600536809021345)
Supplement: Supplementary file 2 [file e-65-o1551-Isup2.hkl]

#
# h,k,l, Fc-squared, Fo-squared, sigma(Fo-squared) and status flag
#
data_I
_shelx_title ' 4m_0m in P2(1)2(1)2(1)'
_shelx_refln_list_code          4
_shelx_F_calc_maximum       75.62
_exptl_crystal_F_000       352.00
_reflns_d_resolution_high  0.7400
 
loop_
 _symmetry_equiv_pos_as_xyz
 'x, y, z'
 '-x+1/2, -y, z+1/2'
 '-x, y+1/2, -z+1/2'
 'x+1/2, -y+1/2, -z'
 
_cell_length_a     3.9887
_cell_length_b     6.1487
_cell_length_c    32.8919
_cell_angle_alpha  90.000
_cell_angle_beta   90.000
_cell_angle_gamma  90.000
 
_shelx_F_squared_multiplier     1.000
 
loop_
 _refln_index_h
 _refln_index_k
 _refln_index_l
 _refln_F_squared_calc
 _refln_F_squared_meas
 _refln_F_squared_sigma
 _refln_observed_status
   2   0   0       33.16       36.11      1.20 o
   4   0   0        0.07        0.68      2.99 o
   1   1   0     2521.83     2733.10     17.32 o
   2   1   0       77.43       86.79      0.99 o
   3   1   0        2.10        1.73      0.26 o
   4   1   0        2.91        3.35      0.88 o
   5   1   0        3.22        2.91      1.03 o
   0   2   0        5.84        6.88      0.47 o
   1   2   0       67.88       53.52      0.78 o
   2   2   0      251.49      282.94      2.68 o
   3   2   0       15.09       17.10      0.59 o
   4   2   0        0.03       -0.34      0.44 o
   5   2   0        2.20        1.56      0.95 o
   1   3   0      192.43      245.40      2.42 o
   2   3   0       79.45       88.75      1.30 o
   3   3   0       11.70       10.87      0.67 o
   4   3   0       12.77       14.88      0.97 o
   5   3   0        0.17        1.20      1.27 o
   0   4   0       17.58       16.71      1.16 o
   1   4   0       74.48       86.45      1.52 o
   2   4   0      150.51      143.95      2.00 o
   3   4   0       18.39       16.86      1.09 o
   4   4   0        7.40        7.73      1.09 o
   1   5   0        3.58        3.98      0.70 o
   2   5   0        0.06        0.31      0.73 o
   3   5   0       10.83        9.19      1.28 o
   4   5   0        3.05        2.86      1.08 o
   0   6   0       25.38       23.65      2.80 o
   1   6   0        2.41        1.70      0.89 o
   2   6   0       18.50       21.27      1.49 o
   3   6   0        1.41        1.51      1.07 o
   1   7   0        2.27        4.58      1.97 o
   2   7   0        0.98        1.73      1.45 o
   0   8   0       10.94       18.52      3.54 o
   1   8   0        5.33        5.20      2.90 o
   1   0   1     1646.74     1757.16     15.24 o
   2   0   1      237.88      246.93      3.25 o
   3   0   1        7.04        8.15      1.10 o
   4   0   1        3.98        4.49      1.59 o
   5   0   1        0.17       -1.35      1.75 o
   0   1   1       12.59        8.65      0.28 o
   1   1   1     2598.82     2811.32     12.59 o
   2   1   1       27.04       27.15      0.42 o
   3   1   1       17.01       18.09      0.41 o
   4   1   1        2.55        2.74      0.58 o
   5   1   1        3.42        1.99      1.10 o
   0   2   1       71.29       65.98      0.83 o
   1   2   1       44.45       47.01      0.51 o
   2   2   1       40.83       37.09      0.65 o
   3   2   1        0.81        0.35      0.23 o
   4   2   1        1.98        1.78      0.33 o
   5   2   1        3.33        1.73      0.62 o
   0   3   1       85.11       87.55      1.36 o
   1   3   1      466.20      503.16      3.09 o
   2   3   1       41.40       47.85      0.67 o
   3   3   1        8.60        6.92      0.42 o
   4   3   1       11.79       11.29      0.65 o
   5   3   1        0.25        0.10      0.65 o
   0   4   1       19.40       26.21      1.19 o
   1   4   1       12.90       12.59      0.44 o
   2   4   1        4.53        5.84      0.40 o
   3   4   1       15.99       12.62      0.69 o
   4   4   1       21.64       21.29      0.98 o
   0   5   1        1.14       -0.57      0.57 o
   1   5   1       41.30       42.00      1.00 o
   2   5   1       44.78       38.64      1.05 o
   3   5   1       50.23       43.25      1.29 o
   4   5   1        0.46        0.92      0.70 o
   0   6   1        1.01       -0.68      1.18 o
   1   6   1       27.30       27.96      1.03 o
   2   6   1       76.28       69.60      1.65 o
   3   6   1       11.45       13.08      1.01 o
   0   7   1       31.68       33.17      2.46 o
   1   7   1        3.19        3.20      1.28 o
   2   7   1       14.26       14.89      1.40 o
   0   8   1        0.72        2.67      1.83 o
   1   8   1        1.12        3.37      1.90 o
   0   0   2      554.06       -0.02      0.02 o
   1   0   2      602.81      608.54      5.26 o
   2   0   2      114.97      115.28      1.36 o
   3   0   2        7.20        9.55      1.14 o
   4   0   2       19.36       23.64      2.24 o
   5   0   2        2.20        0.94      1.68 o
   0   1   2     5660.63     7563.43     52.34 o
   1   1   2     2587.44     2906.04     13.31 o
   2   1   2      133.20      137.74      1.10 o
   3   1   2       32.53       32.37      0.51 o
   4   1   2        5.76        5.41      0.64 o
   5   1   2        1.42        0.57      0.72 o
   0   2   2      873.78      908.11      6.80 o
   1   2   2      347.03      393.02      2.25 o
   2   2   2      295.61      313.61      2.11 o
   3   2   2       27.47       24.61      0.43 o
   4   2   2        0.28        0.58      0.31 o
   5   2   2        7.64        7.51      0.72 o
   0   3   2      147.96      154.39      1.95 o
   1   3   2      431.35      485.72      2.95 o
   2   3   2       21.73       23.12      0.48 o
   3   3   2       45.46       46.49      1.03 o
   4   3   2        3.86        4.31      0.56 o
   5   3   2        0.13       -0.38      0.63 o
   0   4   2     1000.01     1078.98     11.24 o
   1   4   2       20.97       22.58      0.55 o
   2   4   2       45.67       39.42      0.71 o
   3   4   2        6.70        7.20      0.63 o
   4   4   2       16.76       15.53      0.89 o
   0   5   2        5.69        3.98      0.76 o
   1   5   2       95.68       99.74      1.58 o
   2   5   2        2.85        3.43      0.61 o
   3   5   2        2.19        0.87      0.64 o
   4   5   2        1.30        1.08      0.72 o
   0   6   2       25.62       26.17      2.01 o
   1   6   2        6.29        6.33      0.74 o
   2   6   2       38.17       39.86      1.34 o
   3   6   2        1.84        1.82      0.82 o
   0   7   2        0.13        0.84      1.47 o
   1   7   2       11.78        9.92      1.67 o
   2   7   2       19.77       20.18      1.51 o
   0   8   2        2.77        3.09      1.86 o
   1   8   2        7.56        4.13      1.96 o
   1   0   3      205.83      186.84      1.75 o
   2   0   3      182.13      186.10      2.16 o
   3   0   3        4.52        5.78      0.41 o
   4   0   3        7.97        7.41      0.93 o
   5   0   3        1.41        2.55      1.68 o
   0   1   3     1700.43     1908.66     12.97 o
   1   1   3     3614.55     4190.15     18.87 o
   2   1   3      134.51      134.75      0.99 o
   3   1   3       22.57       28.97      0.50 o
   4   1   3        3.58        3.90      0.42 o
   5   1   3        4.70        5.73      0.88 o
   0   2   3       66.84       78.15      0.88 o
   1   2   3      730.57      806.15      4.29 o
   2   2   3      218.63      231.10      1.56 o
   3   2   3       13.99       15.39      0.37 o
   4   2   3        0.63        0.50      0.31 o
   5   2   3        2.69        2.16      0.62 o
   0   3   3      475.73      509.81      5.00 o
   1   3   3       17.32       20.53      0.44 o
   2   3   3      133.90      144.88      1.20 o
   3   3   3       18.95       18.18      0.55 o
   4   3   3        8.18        7.73      0.62 o
   5   3   3        2.70        2.92      0.71 o
   0   4   3       25.64       28.30      1.03 o
   1   4   3       12.29       11.16      0.44 o
   2   4   3       18.95       19.22      0.55 o
   3   4   3       37.18       39.15      0.99 o
   4   4   3        3.57        4.48      0.71 o
   0   5   3        1.28       -0.58      0.58 o
   1   5   3       31.41       33.83      1.00 o
   2   5   3       62.93       62.74      1.35 o
   3   5   3       10.72       11.65      0.86 o
   4   5   3        5.00        3.00      0.78 o
   0   6   3       16.72       14.86      1.83 o
   1   6   3       82.89       78.63      1.57 o
   2   6   3        5.15        4.69      0.77 o
   3   6   3       12.00       13.04      1.05 o
   0   7   3       46.15       48.48      2.81 o
   1   7   3        2.18        3.36      1.35 o
   2   7   3       21.60       22.84      1.69 o
   0   8   3        1.98        3.37      1.90 o
   1   8   3        3.39        2.52      1.88 o
   0   0   4       11.06       10.24      0.28 o
   1   0   4     5718.85     6861.37     41.31 o
   2   0   4       38.36       39.93      0.64 o
   3   0   4        3.47        3.41      0.43 o
   4   0   4       16.15       15.40      1.75 o
   5   0   4        2.62        6.86      1.91 o
   0   1   4       66.86       55.74      0.60 o
   1   1   4     1057.97     1116.37      5.17 o
   2   1   4      391.05      382.55      2.32 o
   3   1   4       72.54       68.67      0.70 o
   4   1   4        3.30        3.09      0.40 o
   5   1   4        6.75        7.08      0.70 o
   0   2   4     1182.84     1279.66      9.15 o
   1   2   4       92.37      100.80      0.76 o
   2   2   4      386.33      389.24      2.41 o
   3   2   4       88.15       89.17      0.85 o
   4   2   4        2.71        2.17      0.35 o
   5   2   4        9.34        7.93      0.96 o
   0   3   4      263.96      338.10      3.55 o
   1   3   4      155.08      153.89      1.18 o
   2   3   4      125.83      133.25      1.14 o
   3   3   4       16.04       13.95      0.52 o
   4   3   4        0.38        0.78      0.50 o
   5   3   4        6.65        6.25      0.79 o
   0   4   4        2.88        1.10      0.72 o
   1   4   4       20.05       19.94      0.52 o
   2   4   4       45.00       39.19      0.77 o
   3   4   4       23.20       21.31      0.80 o
   4   4   4        8.45        8.88      0.79 o
   0   5   4       37.97       39.37      1.26 o
   1   5   4       53.31       49.44      1.09 o
   2   5   4       29.58       29.40      0.98 o
   3   5   4        4.80        3.88      0.72 o
   4   5   4        2.68        1.58      0.76 o
   0   6   4        0.13       -1.15      1.15 o
   1   6   4       41.00       43.39      1.40 o
   2   6   4       35.92       38.98      1.38 o
   3   6   4        4.10        4.59      0.89 o
   0   7   4       18.73       26.72      3.35 o
   1   7   4       26.56       21.74      1.67 o
   2   7   4       10.29        9.40      1.37 o
   0   8   4        7.33        6.98      2.11 o
   1   8   4        0.34       -1.54      1.64 o
   1   0   5     5512.30     6574.48     39.23 o
   2   0   5      385.71      396.77      3.69 o
   3   0   5       43.73       42.82      1.08 o
   4   0   5        3.81        3.97      0.97 o
   5   0   5        0.90        0.89      1.34 o
   0   1   5     1259.79     1346.68      9.58 o
   1   1   5      224.44      230.34      1.19 o
   2   1   5      540.50      508.47      3.01 o
   3   1   5        5.90        6.63      0.26 o
   4   1   5       41.14       38.44      0.71 o
   5   1   5       10.28       11.06      0.80 o
   0   2   5      104.18      107.76      1.13 o
   1   2   5      548.47      604.21      3.24 o
   2   2   5      132.79      127.69      1.00 o
   3   2   5       57.50       58.67      0.73 o
   4   2   5       10.86       11.51      0.45 o
   5   2   5        5.57        5.88      1.03 o
   0   3   5      801.50      900.93      8.78 o
   1   3   5      231.91      242.14      1.68 o
   2   3   5       38.82       35.04      0.55 o
   3   3   5       22.03       26.09      0.64 o
   4   3   5        0.84       -0.48      0.49 o
   0   4   5        2.23       -0.06      0.56 o
   1   4   5       68.63       77.62      0.97 o
   2   4   5        9.47       10.39      0.50 o
   3   4   5       21.80       21.53      0.81 o
   4   4   5        3.12        1.88      0.67 o
   0   5   5        4.60        3.02      0.70 o
   1   5   5      173.77      168.12      2.22 o
   2   5   5       17.97       17.30      0.88 o
   3   5   5        0.73        1.59      0.66 o
   4   5   5        6.27        5.32      0.85 o
   0   6   5        1.44       -1.25      1.25 o
   1   6   5      125.02      125.37      2.26 o
   2   6   5       15.36       14.71      1.03 o
   3   6   5        1.08        1.36      0.81 o
   0   7   5        3.96        5.97      1.72 o
   1   7   5        2.37        0.49      1.09 o
   2   7   5        3.91        4.68      1.24 o
   0   8   5        1.56       -0.06      2.19 o
   1   8   5        7.74        5.32      2.99 o
   0   0   6      618.12      573.26      4.96 o
   1   0   6      516.27      507.96      3.06 o
   2   0   6      133.91      143.87      1.41 o
   3   0   6        6.11        5.73      0.40 o
   4   0   6        0.14       -0.01      0.42 o
   5   0   6        0.00       -0.06      1.12 o
   0   1   6       37.44       35.80      0.45 o
   1   1   6       76.36       76.66      0.51 o
   2   1   6      682.43      676.25      3.79 o
   3   1   6        0.42        0.89      0.21 o
   4   1   6       13.08       13.02      0.53 o
   5   1   6       15.27       15.75      1.07 o
   0   2   6      671.54      717.22      5.49 o
   1   2   6      348.56      345.12      1.98 o
   2   2   6      386.73      401.03      2.32 o
   3   2   6       54.58       48.01      0.78 o
   4   2   6       28.50       27.77      0.63 o
   5   2   6        8.06        7.90      0.98 o
   0   3   6        0.03       -0.37      0.37 o
   1   3   6        6.52        8.44      0.32 o
   2   3   6       54.46       64.35      0.78 o
   3   3   6       33.18       33.77      0.72 o
   4   3   6        4.31        3.98      0.60 o
   0   4   6       77.14       82.34      1.66 o
   1   4   6      110.36      119.76      1.21 o
   2   4   6        6.37        5.83      0.43 o
   3   4   6        5.49        4.79      0.57 o
   4   4   6        3.06        3.26      0.71 o
   0   5   6      140.58      133.49      3.37 o
   1   5   6        7.90        6.38      0.57 o
   2   5   6       16.64       16.06      0.86 o
   3   5   6       26.61       27.50      1.28 o
   4   5   6        1.30        1.18      0.75 o
   0   6   6       18.35       16.20      1.82 o
   1   6   6      177.57      171.86      2.68 o
   2   6   6        2.72        1.92      0.79 o
   3   6   6        1.79        1.72      0.82 o
   0   7   6       59.97       57.79      3.07 o
   1   7   6        4.38        5.91      1.31 o
   2   7   6       14.49       13.26      1.46 o
   0   8   6        1.05       -0.32      1.77 o
   1   8   6       12.72       13.83      4.57 o
   1   0   7       88.67       97.04      0.87 o
   2   0   7       15.66       15.28      0.38 o
   3   0   7       82.09       76.78      1.22 o
   4   0   7       26.33       24.22      0.91 o
   5   0   7       23.62       25.55      1.91 o
   0   1   7       14.15        9.63      0.31 o
   1   1   7      213.06      222.15      1.14 o
   2   1   7      566.99      566.29      3.15 o
   3   1   7       83.03       80.45      0.81 o
   4   1   7       42.77       41.69      0.77 o
   5   1   7        4.76        5.77      1.10 o
   0   2   7      132.16      130.52      1.31 o
   1   2   7      478.31      484.66      2.59 o
   2   2   7      152.45      155.92      1.12 o
   3   2   7      235.42      225.64      1.72 o
   4   2   7        6.94        8.41      0.44 o
   5   2   7        2.76        1.85      0.68 o
   0   3   7      253.58      297.03      3.39 o
   1   3   7       52.56       55.09      0.66 o
   2   3   7       80.30       78.43      0.89 o
   3   3   7       17.56       16.77      0.57 o
   4   3   7       18.42       17.89      0.74 o
   0   4   7       20.21       20.95      0.92 o
   1   4   7      205.99      213.09      2.03 o
   2   4   7       49.15       50.24      0.87 o
   3   4   7        0.49        1.23      0.52 o
   4   4   7        3.28        3.49      0.71 o
   0   5   7      746.33      765.44      8.56 o
   1   5   7       61.79       60.55      1.20 o
   2   5   7        0.46       -0.55      0.57 o
   3   5   7        8.05        8.28      0.79 o
   4   5   7        0.20        0.67      0.77 o
   0   6   7       13.92       16.88      1.96 o
   1   6   7       11.02       13.41      0.98 o
   2   6   7       13.87       14.54      1.04 o
   3   6   7        1.43        1.45      0.83 o
   0   7   7       12.32        8.17      1.81 o
   1   7   7       14.11       17.42      2.12 o
   2   7   7        0.32        0.19      1.08 o
   0   8   7        7.11        4.52      2.01 o
   1   8   7        2.43        4.37      1.96 o
   0   0   8       10.15        9.19      0.31 o
   1   0   8      673.86      631.18      4.04 o
   2   0   8       19.43       20.66      0.85 o
   3   0   8      120.24      114.42      1.43 o
   4   0   8        0.00        0.41      0.43 o
   5   0   8        0.28       -0.41      1.05 o
   0   1   8       84.14       67.28      0.64 o
   1   1   8      151.91      161.17      0.88 o
   2   1   8       78.66       77.31      0.63 o
   3   1   8       14.02       15.77      0.40 o
   4   1   8        6.13        7.18      0.40 o
   5   1   8        9.68       10.24      0.79 o
   0   2   8      102.33       98.79      1.04 o
   1   2   8       85.27       88.10      0.69 o
   2   2   8      136.36      126.69      0.99 o
   3   2   8       73.02       69.31      0.84 o
   4   2   8       23.14       24.47      0.62 o
   5   2   8        1.58        0.67      0.65 o
   0   3   8       35.77       41.26      1.00 o
   1   3   8      146.80      161.01      1.26 o
   2   3   8       14.21       12.71      0.42 o
   3   3   8        3.08        3.77      0.43 o
   4   3   8       41.44       40.45      1.00 o
   0   4   8       61.80       60.82      1.44 o
   1   4   8      260.10      258.93      2.08 o
   2   4   8       15.69       16.41      0.62 o
   3   4   8        3.13        2.69      0.53 o
   4   4   8        4.76        5.39      0.75 o
   0   5   8      308.74      292.69      4.04 o
   1   5   8       29.08       25.61      0.83 o
   2   5   8       32.32       32.32      1.10 o
   3   5   8        7.75        9.00      0.77 o
   4   5   8        1.44        1.29      0.80 o
   0   6   8      189.03      181.25      5.32 o
   1   6   8        3.33        2.89      0.79 o
   2   6   8       11.90       11.35      0.99 o
   3   6   8        1.71        0.90      0.83 o
   0   7   8       22.62       21.70      2.23 o
   1   7   8       22.65       23.17      2.46 o
   2   7   8       10.24       12.75      1.42 o
   0   8   8        0.52       -0.76      2.07 o
   1   8   8       15.66       16.51      3.42 o
   1   0   9       35.90       39.01      0.45 o
   2   0   9      646.91      665.98      4.97 o
   3   0   9       10.45       11.22      0.45 o
   4   0   9        9.52        9.68      0.65 o
   5   0   9        3.39        0.04      1.15 o
   0   1   9     3624.77     4063.60     23.33 o
   1   1   9       82.28       83.18      0.56 o
   2   1   9      129.78      131.97      0.93 o
   3   1   9      259.87      240.47      1.66 o
   4   1   9       28.74       28.11      0.58 o
   5   1   9        6.82        7.09      0.87 o
   0   2   9       98.90      120.77      1.27 o
   1   2   9       65.94       61.79      0.57 o
   2   2   9       10.92       11.19      0.30 o
   3   2   9      166.92      161.86      1.44 o
   4   2   9       60.19       60.72      1.04 o
   5   2   9        0.10        0.29      0.65 o
   0   3   9        0.18       -0.24      0.37 o
   1   3   9      395.43      413.71      2.60 o
   2   3   9      141.52      148.78      1.30 o
   3   3   9       15.28       14.85      0.58 o
   4   3   9       20.42       21.19      0.84 o
   0   4   9      189.26      179.81      2.55 o
   1   4   9       86.33       89.19      1.06 o
   2   4   9       45.85       43.96      0.89 o
   3   4   9       15.06       13.26      0.69 o
   4   4   9        0.41        0.72      0.65 o
   0   5   9       63.58       69.65      1.77 o
   1   5   9       46.82       44.10      1.01 o
   2   5   9       31.03       31.16      1.09 o
   3   5   9       14.49       14.46      0.87 o
   4   5   9        1.78        1.03      0.80 o
   0   6   9       12.91       17.23      1.90 o
   1   6   9        1.98        1.10      0.73 o
   2   6   9       27.18       28.05      1.28 o
   3   6   9        1.10        1.28      0.80 o
   0   7   9        0.33        0.11      1.41 o
   1   7   9        2.66        2.38      1.34 o
   2   7   9        2.38        1.13      1.12 o
   0   8   9        3.15        1.04      2.09 o
   0   0  10       41.25       38.73      0.65 o
   1   0  10       23.20       20.08      0.35 o
   2   0  10       34.60       39.01      0.63 o
   3   0  10       18.34       15.16      0.48 o
   4   0  10        7.60        7.12      0.65 o
   5   0  10        0.34        0.90      1.16 o
   0   1  10      298.44      301.75      1.95 o
   1   1  10      122.47      118.80      0.73 o
   2   1  10      341.07      338.16      1.94 o
   3   1  10       57.91       59.29      0.66 o
   4   1  10        8.25        9.05      0.37 o
   5   1  10        0.69        2.28      0.52 o
   0   2  10      785.17      868.00      6.42 o
   1   2  10       89.28       91.08      0.71 o
   2   2  10      155.86      156.62      1.17 o
   3   2  10        2.00        3.18      0.49 o
   4   2  10       73.24       71.16      1.09 o
   5   2  10        0.06       -0.38      0.65 o
   0   3  10       77.39       84.50      1.39 o
   1   3  10      167.69      181.25      1.38 o
   2   3  10       29.59       31.63      0.57 o
   3   3  10       89.83       91.40      1.29 o
   4   3  10        4.99        4.68      0.63 o
   0   4  10        0.01       -0.46      0.46 o
   1   4  10       66.34       58.08      0.85 o
   2   4  10        5.47        5.32      0.50 o
   3   4  10       15.19       12.52      0.71 o
   4   4  10        6.34        7.09      0.84 o
   0   5  10       21.05       22.08      1.26 o
   1   5  10       71.01       70.76      1.50 o
   2   5  10       12.07       11.45      0.89 o
   3   5  10        3.81        2.66      0.69 o
   4   5  10        1.18        1.31      0.81 o
   0   6  10      321.16      306.03      6.86 o
   1   6  10        0.56        0.30      0.65 o
   2   6  10        7.25        5.52      0.89 o
   3   6  10        1.55        2.04      0.81 o
   0   7  10        0.46       -1.44      1.44 o
   1   7  10        8.72        6.37      1.52 o
   2   7  10        1.44        1.43      1.11 o
   0   8  10        0.02       -0.22      2.08 o
   1   0  11      268.21      271.03      1.89 o
   2   0  11       83.26       93.84      1.00 o
   3   0  11        1.98        1.54      0.31 o
   4   0  11        7.25        7.47      0.67 o
   5   0  11       10.39        9.98      1.68 o
   0   1  11       60.85       56.52      0.58 o
   1   1  11       17.57       20.46      0.29 o
   2   1  11      112.44      115.71      0.83 o
   3   1  11       91.17       84.07      0.83 o
   4   1  11        4.81        6.16      0.36 o
   5   1  11        0.98        1.09      0.53 o
   0   2  11      833.61      898.41      7.07 o
   1   2  11       49.40       56.01      0.53 o
   2   2  11       60.85       63.88      0.68 o
   3   2  11       47.87       50.10      0.79 o
   4   2  11       82.78       79.15      1.32 o
   5   2  11        0.65        0.12      0.63 o
   0   3  11        8.74        6.90      0.50 o
   1   3  11       56.29       56.01      0.68 o
   2   3  11       16.00       16.05      0.46 o
   3   3  11      153.96      148.69      1.77 o
   4   3  11       13.84       14.09      0.81 o
   0   4  11       20.36       21.94      0.86 o
   1   4  11      177.48      170.20      1.61 o
   2   4  11      154.82      156.42      2.24 o
   3   4  11       15.96       17.99      0.80 o
   4   4  11        2.74        3.41      0.76 o
   0   5  11        3.83        4.06      0.78 o
   1   5  11      143.95      148.42      2.14 o
   2   5  11       18.12       19.11      0.98 o
   3   5  11        3.14        2.55      0.70 o
   4   5  11        2.51        2.78      0.87 o
   0   6  11       14.31       15.34      1.80 o
   1   6  11       13.64       13.14      0.97 o
   2   6  11       21.32       22.07      1.20 o
   3   6  11        5.72        6.64      0.98 o
   0   7  11        0.53       -0.14      1.50 o
   1   7  11       27.03       29.70      2.13 o
   2   7  11        1.49        1.73      1.20 o
   0   8  11       15.76       18.29      3.42 o
   0   0  12      565.93      544.65      4.70 o
   1   0  12      448.97      481.86      3.24 o
   2   0  12      580.20      573.24      4.11 o
   3   0  12        4.14        3.98      0.36 o
   4   0  12        0.14       -0.42      0.42 o
   5   0  12        1.06        1.75      0.74 o
   0   1  12      176.94      182.03      1.38 o
   1   1  12      127.12      122.46      0.82 o
   2   1  12       42.15       39.75      0.46 o
   3   1  12        1.61        2.12      0.28 o
   4   1  12       18.88       18.71      0.51 o
   5   1  12        4.03        4.11      0.63 o
   0   2  12      927.69     1004.36      8.16 o
   1   2  12       28.46       27.06      0.38 o
   2   2  12       71.56       72.49      0.74 o
   3   2  12       60.63       56.23      0.86 o
   4   2  12        6.72        6.43      0.50 o
   5   2  12        1.95        1.82      0.68 o
   0   3  12       34.71       36.02      0.98 o
   1   3  12       82.44       84.50      0.87 o
   2   3  12      153.37      150.15      1.35 o
   3   3  12       83.07       84.97      1.34 o
   4   3  12        9.20        9.36      0.76 o
   0   4  12       28.72       30.28      0.94 o
   1   4  12       42.55       42.74      0.78 o
   2   4  12      157.08      157.66      1.91 o
   3   4  12        1.49        2.11      0.59 o
   4   4  12       10.79       12.36      0.94 o
   0   5  12       39.09       39.07      1.67 o
   1   5  12      112.55      111.79      1.83 o
   2   5  12        6.18        6.86      0.78 o
   3   5  12       14.33       17.54      0.94 o
   4   5  12        0.51        1.25      0.83 o
   0   6  12        0.07       -0.26      1.60 o
   1   6  12        8.47        8.86      0.89 o
   2   6  12        1.62        2.36      0.82 o
   3   6  12        0.17       -0.27      0.77 o
   0   7  12        3.28        3.30      1.71 o
   1   7  12       33.49       30.62      2.20 o
   2   7  12       10.50       11.25      1.54 o
   0   8  12        2.75        6.23      2.48 o
   1   0  13     2260.53     2432.22     15.06 o
   2   0  13       13.05       15.69      0.43 o
   3   0  13       62.85       58.36      1.01 o
   4   0  13        5.60        6.01      0.51 o
   5   0  13        0.72        0.19      0.79 o
   0   1  13       56.37       59.14      0.67 o
   1   1  13     1212.83     1269.28      5.92 o
   2   1  13       75.62       79.18      0.70 o
   3   1  13       16.31       16.12      0.43 o
   4   1  13        8.96        9.03      0.44 o
   5   1  13        0.12        0.13      0.57 o
   0   2  13      379.41      395.33      3.44 o
   1   2  13       13.00       19.26      0.35 o
   2   2  13       15.57       16.10      0.38 o
   3   2  13       63.35       66.66      0.92 o
   4   2  13       19.81       18.33      0.65 o
   0   3  13       80.71       91.34      1.35 o
   1   3  13       50.78       56.44      0.71 o
   2   3  13       36.56       37.37      0.65 o
   3   3  13      128.09      129.87      1.85 o
   4   3  13        1.92        0.86      0.66 o
   0   4  13        5.30        7.28      0.62 o
   1   4  13       47.98       43.39      0.80 o
   2   4  13      121.82      122.20      1.66 o
   3   4  13        4.38        3.22      0.62 o
   4   4  13        4.97        4.50      0.81 o
   0   5  13        1.31        1.09      0.69 o
   1   5  13       49.35       50.02      1.25 o
   2   5  13       29.12       27.83      1.12 o
   3   5  13        6.88        5.87      0.77 o
   4   5  13        0.18       -0.66      0.80 o
   0   6  13        1.81        1.82      1.35 o
   1   6  13       12.31       12.16      0.98 o
   2   6  13        1.67        2.85      0.83 o
   3   6  13        1.95        1.30      0.83 o
   0   7  13        0.00        3.16      1.70 o
   1   7  13        0.64        1.19      1.33 o
   2   7  13        0.59        1.02      1.15 o
   0   0  14      252.58      218.80      2.40 o
   1   0  14       64.12       67.57      1.27 o
   2   0  14       34.69       34.87      0.60 o
   3   0  14       51.90       53.09      0.95 o
   4   0  14        0.00       -0.15      0.44 o
   5   0  14        0.12       -0.64      0.79 o
   0   1  14        9.49        9.01      0.33 o
   1   1  14      243.53      246.56      1.37 o
   2   1  14        5.48        7.26      0.25 o
   3   1  14       49.61       47.83      0.72 o
   4   1  14        0.95        0.20      0.34 o
   5   1  14        1.43        0.61      0.60 o
   0   2  14      244.24      238.18      2.25 o
   1   2  14       60.39       63.25      0.63 o
   2   2  14      113.77      105.73      0.96 o
   3   2  14       35.99       38.05      0.75 o
   4   2  14        9.16       11.36      0.62 o
   0   3  14       30.83       43.66      0.93 o
   1   3  14       24.72       26.34      0.52 o
   2   3  14      250.10      245.48      2.02 o
   3   3  14       33.20       36.39      0.98 o
   4   3  14        1.55        3.13      0.71 o
   0   4  14        0.07       -0.04      0.48 o
   1   4  14       54.60       51.96      0.89 o
   2   4  14      160.30      156.09      2.16 o
   3   4  14        8.84        9.42      0.74 o
   4   4  14        7.37        8.07      0.96 o
   0   5  14        7.14        5.78      0.98 o
   1   5  14       55.88       52.09      1.28 o
   2   5  14       29.80       27.31      1.13 o
   3   5  14        9.39       10.59      0.86 o
   0   6  14        2.53        2.71      1.39 o
   1   6  14       10.41       10.56      1.12 o
   2   6  14        0.13        0.05      0.78 o
   3   6  14        8.42        7.60      0.97 o
   0   7  14        4.11        6.63      1.81 o
   1   7  14       23.48       25.66      2.06 o
   2   7  14        1.28        1.33      1.26 o
   1   0  15      298.44      323.54      2.37 o
   2   0  15       91.79       86.68      1.01 o
   3   0  15        9.96       10.72      0.55 o
   4   0  15        3.56        4.41      0.61 o
   5   0  15        3.46        2.46      0.92 o
   0   1  15      516.63      553.05      4.16 o
   1   1  15      506.32      515.93      2.61 o
   2   1  15        4.44        6.30      0.26 o
   3   1  15        1.57        1.79      0.31 o
   4   1  15        4.61        3.64      0.41 o
   5   1  15        0.65        0.51      0.64 o
   0   2  15       26.29       21.63      0.54 o
   1   2  15      250.06      254.67      1.67 o
   2   2  15      131.29      135.62      1.15 o
   3   2  15       48.54       49.71      0.84 o
   4   2  15       16.57       15.67      0.68 o
   0   3  15        6.99       10.18      0.54 o
   1   3  15       26.98       27.63      0.48 o
   2   3  15      193.33      188.61      1.82 o
   3   3  15       18.37       19.21      0.81 o
   4   3  15       15.30       15.54      0.95 o
   0   4  15       14.49       15.94      0.73 o
   1   4  15      184.74      179.23      1.88 o
   2   4  15       86.78       84.26      1.47 o
   3   4  15       15.27       17.41      0.88 o
   4   4  15        0.64        0.92      0.75 o
   0   5  15        0.76       -0.92      0.92 o
   1   5  15       32.30       34.32      1.25 o
   2   5  15        6.53        6.34      0.76 o
   3   5  15        5.30        5.20      0.76 o
   0   6  15        0.88        1.50      1.38 o
   1   6  15        9.58        9.77      1.08 o
   2   6  15        4.01        3.16      0.89 o
   3   6  15        0.81        0.85      0.84 o
   0   7  15        1.32        1.55      1.61 o
   1   7  15        1.48        2.10      1.36 o
   2   7  15        0.50       -0.92      1.15 o
   0   0  16      178.83      189.39      2.50 o
   1   0  16      177.36      191.77      1.71 o
   2   0  16      230.52      230.15      2.03 o
   3   0  16       31.72       34.77      0.88 o
   4   0  16        1.26        0.82      0.52 o
   5   0  16        4.24        5.64      1.42 o
   0   1  16      577.88      606.56      4.56 o
   1   1  16       98.99      101.80      0.77 o
   2   1  16      221.70      222.87      1.43 o
   3   1  16        3.65        2.71      0.36 o
   4   1  16        1.23        1.24      0.40 o
   0   2  16       87.66       94.37      1.26 o
   1   2  16        9.34        8.71      0.29 o
   2   2  16       19.46       19.84      0.45 o
   3   2  16        6.01        7.29      0.46 o
   4   2  16       13.70       17.16      0.77 o
   0   3  16       60.47       61.45      1.12 o
   1   3  16      116.18      117.50      1.06 o
   2   3  16       47.15       43.39      0.90 o
   3   3  16       79.71       87.19      1.42 o
   4   3  16       20.84       27.09      1.15 o
   0   4  16       35.00       35.67      1.40 o
   1   4  16      104.65      104.64      1.38 o
   2   4  16       56.45       53.27      1.21 o
   3   4  16       81.96       80.47      1.53 o
   4   4  16       12.03       11.43      1.04 o
   0   5  16        4.77        5.29      1.00 o
   1   5  16       19.45       17.60      0.92 o
   2   5  16       44.95       41.41      1.28 o
   3   5  16        1.06        1.31      0.68 o
   0   6  16       18.03       16.85      1.60 o
   1   6  16        0.40        0.31      0.84 o
   2   6  16        1.14        0.73      0.81 o
   3   6  16       15.03       16.54      1.19 o
   0   7  16        6.81        5.08      1.77 o
   1   7  16        0.62        0.30      1.61 o
   2   7  16        3.65        2.98      1.29 o
   1   0  17        3.56        3.84      0.34 o
   2   0  17        5.49        7.07      0.40 o
   3   0  17        0.92        1.31      0.45 o
   4   0  17        1.36        0.22      0.57 o
   0   1  17     1391.86     1430.43     10.16 o
   1   1  17        7.77        6.46      0.25 o
   2   1  17       12.56       14.22      0.34 o
   3   1  17        2.72        2.67      0.37 o
   4   1  17        5.35        4.90      0.50 o
   0   2  17       89.71       99.75      1.28 o
   1   2  17       60.91       59.15      0.70 o
   2   2  17       31.36       30.71      0.54 o
   3   2  17       66.27       68.62      1.09 o
   4   2  17        0.47        0.63      0.54 o
   0   3  17        0.47        0.37      0.37 o
   1   3  17       82.99       82.30      0.88 o
   2   3  17      219.50      208.64      1.99 o
   3   3  17        4.87        5.24      0.61 o
   4   3  17       33.96       35.59      1.29 o
   0   4  17       61.14       65.23      1.37 o
   1   4  17      167.93      149.90      1.71 o
   2   4  17        1.52        0.37      0.51 o
   3   4  17       34.49       35.52      1.23 o
   4   4  17        1.64        1.23      0.76 o
   0   5  17      110.65      101.54      2.66 o
   1   5  17       14.34       13.47      0.91 o
   2   5  17        4.87        4.57      0.76 o
   3   5  17        5.50        6.05      1.01 o
   0   6  17        6.48       10.86      1.77 o
   1   6  17        4.08        5.55      1.07 o
   2   6  17       25.17       26.12      1.34 o
   3   6  17        9.60       12.56      1.13 o
   0   7  17       10.67       12.35      2.02 o
   1   7  17        6.06        6.32      1.92 o
   2   7  17       13.60       17.09      1.69 o
   0   0  18     1090.48      989.85     10.16 o
   1   0  18      102.54       98.38      1.18 o
   2   0  18      271.34      278.11      2.50 o
   3   0  18       47.28       44.55      1.10 o
   4   0  18        0.69        0.22      0.66 o
   0   1  18      148.26      170.65      1.72 o
   1   1  18       39.44       46.09      0.53 o
   2   1  18      116.12      110.60      0.91 o
   3   1  18       12.44       13.55      0.52 o
   4   1  18        5.93        6.05      0.56 o
   0   2  18        7.77        5.67      0.46 o
   1   2  18      220.32      217.18      1.73 o
   2   2  18        4.86        4.68      0.35 o
   3   2  18       95.98       98.49      1.47 o
   4   2  18        8.78        9.27      0.71 o
   0   3  18       65.30       63.66      1.17 o
   1   3  18       68.55       67.55      0.80 o
   2   3  18       14.63       15.63      0.66 o
   3   3  18        0.05       -0.19      0.48 o
   4   3  18       55.78       54.87      1.49 o
   0   4  18        3.44        3.46      0.57 o
   1   4  18      109.91      112.90      1.61 o
   2   4  18       18.41       18.77      0.88 o
   3   4  18       32.38       30.55      1.05 o
   4   4  18        9.14        9.63      0.95 o
   0   5  18      155.35      151.39      5.50 o
   1   5  18        6.10        4.88      0.73 o
   2   5  18       24.30       25.51      1.16 o
   3   5  18        2.10        2.14      0.75 o
   0   6  18        3.96        2.92      1.46 o
   1   6  18        4.77        2.70      1.10 o
   2   6  18        5.85        5.91      0.97 o
   3   6  18        1.20        2.11      0.89 o
   0   7  18        7.94       10.91      2.32 o
   1   7  18        0.24       -1.18      1.63 o
   1   0  19       19.92       28.20      0.63 o
   2   0  19        3.09        5.16      0.38 o
   3   0  19       57.24       54.21      1.22 o
   4   0  19        1.82        1.54      0.72 o
   0   1  19        8.87        8.45      0.41 o
   1   1  19       71.14       69.67      0.69 o
   2   1  19       96.06       91.83      0.87 o
   3   1  19       10.44       11.03      0.50 o
   4   1  19       21.07       20.97      0.84 o
   0   2  19       54.27       49.35      0.98 o
   1   2  19      307.54      301.81      2.00 o
   2   2  19       13.92       13.91      0.57 o
   3   2  19       74.15       77.69      1.24 o
   4   2  19        7.69        7.90      0.71 o
   0   3  19        5.75        7.31      0.51 o
   1   3  19      132.08      124.73      1.24 o
   2   3  19       30.50       27.87      0.73 o
   3   3  19       61.68       61.85      1.30 o
   4   3  19        6.24        7.79      0.81 o
   0   4  19       35.52       39.87      1.35 o
   1   4  19       94.37       84.79      1.41 o
   2   4  19        8.62        9.67      0.74 o
   3   4  19        3.97        3.78      0.67 o
   4   4  19       14.46       13.42      1.03 o
   0   5  19      268.93      249.29      5.91 o
   1   5  19        5.82        5.99      0.77 o
   2   5  19       18.04       18.13      1.06 o
   3   5  19        3.66        2.76      0.78 o
   0   6  19        5.86        2.15      1.47 o
   1   6  19        9.11        7.61      1.37 o
   2   6  19        0.16       -0.20      0.85 o
   0   7  19       22.37       24.81      2.50 o
   1   7  19        2.81        1.32      1.74 o
   0   0  20        2.28        2.87      0.51 o
   1   0  20      107.73      111.41      1.39 o
   2   0  20       89.36       97.46      1.22 o
   3   0  20       23.96       24.61      0.90 o
   4   0  20        7.07        7.36      0.90 o
   0   1  20        1.37        1.89      0.32 o
   1   1  20       51.97       56.31      0.68 o
   2   1  20       53.94       53.56      0.64 o
   3   1  20       14.35       14.30      0.59 o
   4   1  20        0.31        0.46      0.53 o
   0   2  20       68.10       60.68      1.13 o
   1   2  20        8.32        8.87      0.35 o
   2   2  20       55.13       51.37      0.83 o
   3   2  20       31.97       31.22      0.84 o
   4   2  20        8.50        9.25      0.74 o
   0   3  20      166.67      162.86      2.01 o
   1   3  20       46.91       43.12      0.89 o
   2   3  20       57.58       53.34      0.97 o
   3   3  20       49.37       52.11      1.23 o
   4   3  20        8.27       10.55      0.88 o
   0   4  20      416.60      403.40      4.57 o
   1   4  20       29.97       27.57      0.88 o
   2   4  20       24.56       26.93      1.09 o
   3   4  20       12.32       11.93      0.83 o
   4   4  20        4.49        3.48      0.88 o
   0   5  20       29.02       35.69      2.30 o
   1   5  20       17.14       18.55      1.02 o
   2   5  20        0.36       -0.04      0.68 o
   3   5  20        2.57        3.61      0.81 o
   0   6  20        3.21        4.27      1.60 o
   1   6  20       44.01       49.14      3.20 o
   2   6  20        6.09        5.15      1.16 o
   0   7  20       24.92       35.25      2.81 o
   1   7  20        7.24        9.52      2.11 o
   1   0  21        4.91        4.86      0.40 o
   2   0  21        3.41        4.12      0.42 o
   3   0  21       13.77       12.03      0.79 o
   4   0  21       37.88       39.78      1.60 o
   0   1  21       75.87       75.32      1.05 o
   1   1  21       55.64       56.64      0.68 o
   2   1  21       59.85       55.81      0.72 o
   3   1  21       29.49       27.02      0.72 o
   4   1  21       10.78        9.34      1.04 o
   0   2  21        0.01       -0.08      0.37 o
   1   2  21       85.28       83.24      0.92 o
   2   2  21       67.39       72.17      1.01 o
   3   2  21        7.28        9.56      0.64 o
   4   2  21        4.61        4.93      0.69 o
   0   3  21       72.28       59.74      1.41 o
   1   3  21       44.88       40.77      0.78 o
   2   3  21       39.18       39.97      0.99 o
   3   3  21       41.17       43.36      1.15 o
   4   3  21        6.76        5.28      0.81 o
   0   4  21      323.64      309.16      4.54 o
   1   4  21       41.39       35.54      1.01 o
   2   4  21        2.09        1.75      0.60 o
   3   4  21       13.08       11.09      0.83 o
   0   5  21        4.56        5.36      1.47 o
   1   5  21       66.36       59.66      1.47 o
   2   5  21        9.40        8.93      0.92 o
   3   5  21        2.67        3.27      0.82 o
   0   6  21        2.96        1.28      1.47 o
   1   6  21       51.29       51.73      2.65 o
   2   6  21       13.87       13.40      1.32 o
   0   7  21        2.36        2.89      4.15 o
   1   7  21        0.17        0.21      1.79 o
   0   0  22        0.72       -0.03      0.47 o
   1   0  22      131.21      119.61      1.55 o
   2   0  22       19.96       21.19      0.68 o
   3   0  22        0.26        0.23      0.54 o
   4   0  22       10.41       12.57      1.43 o
   0   1  22      175.51      185.43      2.02 o
   1   1  22      370.50      342.40      2.23 o
   2   1  22       44.09       43.90      0.74 o
   3   1  22        6.04        5.49      0.51 o
   4   1  22        7.18        6.89      0.75 o
   0   2  22       12.29       12.16      0.60 o
   1   2  22        6.84        6.28      0.34 o
   2   2  22      255.60      255.92      2.27 o
   3   2  22        6.37        5.76      0.60 o
   4   2  22        2.47        1.84      0.64 o
   0   3  22        6.47        5.91      0.62 o
   1   3  22       39.53       36.58      0.76 o
   2   3  22       93.24       85.97      1.43 o
   3   3  22       25.25       24.95      0.96 o
   4   3  22        4.71        5.19      0.80 o
   0   4  22       26.60       30.76      1.48 o
   1   4  22       13.90       13.52      0.74 o
   2   4  22        9.76        8.82      0.75 o
   3   4  22        3.40        3.26      0.70 o
   0   5  22       35.77       30.42      2.27 o
   1   5  22       75.05       77.08      1.79 o
   2   5  22        1.07        1.20      0.74 o
   3   5  22        0.50        0.85      0.78 o
   0   6  22       12.83       17.05      2.12 o
   1   6  22        3.93        4.32      1.36 o
   2   6  22        4.96        7.34      1.26 o
   0   7  22        3.79        6.09      2.34 o
   1   7  22       18.42       18.69      2.47 o
   1   0  23       14.89       15.74      0.63 o
   2   0  23       15.49       17.43      0.67 o
   3   0  23        3.43        3.15      0.68 o
   4   0  23       14.07       14.30      1.21 o
   0   1  23        3.75        5.07      0.45 o
   1   1  23       91.79       89.22      1.03 o
   2   1  23       25.78       26.85      0.57 o
   3   1  23       58.93       55.94      1.14 o
   4   1  23        2.80        3.19      0.70 o
   0   2  23      109.33      107.13      1.55 o
   1   2  23      145.10      136.97      1.35 o
   2   2  23       79.00       82.31      1.15 o
   3   2  23        1.73        0.27      0.50 o
   4   2  23        0.97        1.08      0.65 o
   0   3  23       17.40       16.16      0.81 o
   1   3  23       17.02       15.95      0.62 o
   2   3  23       16.66       15.44      0.76 o
   3   3  23       31.07       28.17      1.03 o
   4   3  23        4.99        6.28      0.87 o
   0   4  23       29.75       24.60      1.53 o
   1   4  23       37.93       38.02      1.07 o
   2   4  23        2.79        2.76      0.64 o
   3   4  23        9.05        9.03      0.85 o
   0   5  23        3.02        2.38      1.30 o
   1   5  23      115.63      108.72      2.30 o
   2   5  23       20.50       20.74      1.15 o
   3   5  23        1.82        2.11      0.85 o
   0   6  23       16.41       17.13      2.18 o
   1   6  23       24.53       19.36      2.20 o
   2   6  23        0.90        0.47      1.24 o
   0   7  23        6.51        9.29      2.57 o
   0   0  24       62.52       49.40      1.38 o
   1   0  24       55.40       52.71      1.08 o
   2   0  24        3.35        3.97      0.50 o
   3   0  24       17.60       12.65      0.88 o
   4   0  24        1.40        2.50      0.92 o
   0   1  24        0.01       -0.22      0.36 o
   1   1  24      241.56      233.00      1.77 o
   2   1  24       43.99       41.96      0.78 o
   3   1  24        7.41        7.77      0.61 o
   4   1  24        5.86        4.84      0.78 o
   0   2  24       17.21       17.48      0.71 o
   1   2  24       28.68       29.41      0.66 o
   2   2  24      176.35      166.95      1.93 o
   3   2  24        1.50        0.78      0.51 o
   4   2  24        1.20        1.19      0.66 o
   0   3  24       24.95       19.51      0.89 o
   1   3  24        0.32        0.18      0.41 o
   2   3  24       23.23       25.24      0.90 o
   3   3  24        9.57        9.09      0.75 o
   4   3  24        3.01        3.99      0.85 o
   0   4  24      221.62      189.65      4.35 o
   1   4  24       12.32       13.48      0.77 o
   2   4  24       23.87       25.62      1.07 o
   3   4  24        0.28        0.96      0.71 o
   0   5  24       12.40       11.40      1.53 o
   1   5  24       42.68       46.23      1.79 o
   2   5  24       20.03       22.08      1.25 o
   3   5  24        2.94        4.00      0.93 o
   0   6  24       16.70       20.17      2.48 o
   1   6  24        5.95        4.91      1.44 o
   2   6  24       15.47       18.74      1.84 o
   1   0  25       72.08       68.99      1.26 o
   2   0  25       29.52       26.83      0.84 o
   3   0  25       27.28       25.77      1.22 o
   4   0  25        1.37        0.15      0.91 o
   0   1  25       65.93       64.04      1.15 o
   1   1  25      176.22      177.23      1.52 o
   2   1  25       10.36        9.08      0.48 o
   3   1  25        2.82        2.02      0.51 o
   4   1  25        4.60        3.95      0.80 o
   0   2  25       34.08       33.59      0.93 o
   1   2  25      198.59      189.68      1.77 o
   2   2  25       19.19       15.99      0.71 o
   3   2  25       14.87       14.32      0.76 o
   4   2  25        0.23        1.05      0.67 o
   0   3  25        2.37        3.79      0.73 o
   1   3  25       82.27       74.76      1.28 o
   2   3  25       16.32       13.48      0.77 o
   3   3  25        1.88        2.22      0.63 o
   4   3  25        4.76        3.30      0.89 o
   0   4  25       25.83       21.73      1.67 o
   1   4  25       36.79       34.52      1.12 o
   2   4  25        7.14        6.33      0.77 o
   3   4  25        6.24        7.75      0.90 o
   0   5  25       18.04       18.71      2.87 o
   1   5  25       13.52       13.07      1.24 o
   2   5  25        1.81        1.33      0.85 o
   3   5  25        4.15        3.42      0.92 o
   0   6  25       25.83       26.81      2.17 o
   1   6  25        3.00        2.46      1.49 o
   2   6  25       32.84       34.06      2.21 o
   0   0  26     1459.44     1349.89     14.89 o
   1   0  26        0.78        0.95      0.42 o
   2   0  26        8.63        6.00      0.59 o
   3   0  26        9.96       10.32      0.97 o
   4   0  26        1.10        1.22      1.00 o
   0   1  26       94.91       89.88      1.40 o
   1   1  26       73.10       72.45      0.93 o
   2   1  26        8.75        7.51      0.53 o
   3   1  26        1.11        0.57      0.50 o
   4   1  26        2.27        3.18      0.79 o
   0   2  26        0.32       -0.45      0.46 o
   1   2  26       82.59       81.01      1.19 o
   2   2  26       28.45       26.48      0.90 o
   3   2  26        7.11        6.98      0.70 o
   4   2  26        4.33        5.30      0.85 o
   0   3  26       95.61       84.08      2.19 o
   1   3  26       52.64       45.55      1.07 o
   2   3  26        4.65        4.47      0.66 o
   3   3  26        3.45        3.89      0.72 o
   0   4  26        6.01        6.81      1.32 o
   1   4  26        9.43        9.04      0.81 o
   2   4  26       11.92       12.23      0.90 o
   3   4  26        8.70        8.61      0.94 o
   0   5  26       23.94       16.65      2.46 o
   1   5  26        2.86        2.12      0.94 o
   2   5  26       25.93       26.89      1.45 o
   0   6  26        8.69       10.24      1.78 o
   1   6  26        1.98        3.34      1.32 o
   1   0  27       11.69       15.26      0.74 o
   2   0  27        1.14        1.27      0.57 o
   3   0  27        4.09        3.53      0.84 o
   4   0  27        1.77        0.63      0.96 o
   0   1  27      337.07      329.75      3.27 o
   1   1  27       48.28       41.38      0.79 o
   2   1  27       54.68       44.27      0.98 o
   3   1  27        2.48        2.56      0.60 o
   4   1  27        0.57        1.32      0.77 o
   0   2  27      130.66      127.94      1.85 o
   1   2  27      149.48      145.85      1.76 o
   2   2  27        0.65        1.31      0.52 o
   3   2  27        4.38        3.87      0.67 o
   4   2  27        1.39        3.17      0.81 o
   0   3  27        2.10        1.87      0.85 o
   1   3  27        2.01        2.09      0.59 o
   2   3  27       20.17       19.20      1.05 o
   3   3  27        0.83        1.77      0.72 o
   0   4  27        0.00       -0.94      0.94 o
   1   4  27        0.73        0.82      0.70 o
   2   4  27        0.36        0.41      0.67 o
   3   4  27        8.19        8.31      0.98 o
   0   5  27       10.19        8.99      1.56 o
   1   5  27       14.46       13.71      1.50 o
   2   5  27       28.68       29.80      1.58 o
   0   6  27        4.24        3.65      1.52 o
   1   6  27        1.92        0.62      1.25 o
   0   0  28       64.12       67.77      1.78 o
   1   0  28      209.48      192.79      2.61 o
   2   0  28        1.19        1.19      0.63 o
   3   0  28        0.67       -0.17      0.72 o
   4   0  28        1.88        1.13      1.01 o
   0   1  28      802.07      751.96      6.35 o
   1   1  28       31.61       29.08      0.73 o
   2   1  28       19.23       18.40      0.73 o
   3   1  28        0.03        0.28      0.55 o
   4   1  28        0.08        0.75      0.77 o
   0   2  28        8.60        7.75      0.80 o
   1   2  28      109.66       94.74      1.40 o
   2   2  28        7.21        6.70      0.66 o
   3   2  28        1.63        2.05      0.64 o
   0   3  28        1.00       -0.89      0.89 o
   1   3  28       29.11       28.55      1.01 o
   2   3  28        1.45        1.12      0.66 o
   3   3  28        9.78       11.65      1.04 o
   0   4  28        3.92        3.77      1.22 o
   1   4  28       10.01        7.55      0.89 o
   2   4  28        4.81        5.26      0.86 o
   3   4  28        4.59        3.64      0.88 o
   0   5  28        0.42        2.20      1.31 o
   1   5  28        5.25        5.12      1.15 o
   2   5  28       12.63       13.86      1.37 o
   0   6  28        1.49        0.89      1.48 o
   1   6  28        0.87       -1.21      1.30 o
   1   0  29       87.83       86.00      1.75 o
   2   0  29        0.58       -0.52      0.59 o
   3   0  29        1.11        1.34      0.80 o
   4   0  29        0.17        1.51      1.05 o
   0   1  29      150.02      165.88      2.75 o
   1   1  29       45.59       50.25      0.94 o
   2   1  29       12.25       11.50      0.66 o
   3   1  29        0.01        0.81      0.56 o
   4   1  29        0.43       -0.04      0.79 o
   0   2  29       48.83       43.67      1.47 o
   1   2  29       29.90       24.50      0.88 o
   2   2  29        7.36        6.68      0.67 o
   3   2  29        0.71        0.39      0.62 o
   0   3  29       17.73       15.85      1.64 o
   1   3  29        1.96        1.60      0.62 o
   2   3  29       34.80       34.55      1.21 o
   3   3  29        5.46        5.20      0.92 o
   0   4  29        6.83        8.83      1.43 o
   1   4  29       49.26       47.72      1.66 o
   2   4  29        9.77        9.41      1.14 o
   3   4  29       21.47       21.78      1.42 o
   0   5  29        6.63        7.64      1.57 o
   1   5  29        1.26        1.04      1.23 o
   2   5  29        1.78        1.87      1.08 o
   0   6  29       12.36       14.00      2.18 o
   1   6  29       12.68       14.33      1.83 o
   0   0  30       46.34       46.56      2.35 o
   1   0  30      266.04      240.74      3.26 o
   2   0  30        3.45        4.15      0.73 o
   3   0  30        1.36        0.30      0.77 o
   0   1  30       39.09       41.30      1.67 o
   1   1  30       77.43       68.89      1.11 o
   2   1  30        6.89        8.02      0.66 o
   3   1  30        8.38        8.67      0.75 o
   0   2  30       41.82       40.93      1.58 o
   1   2  30       27.45       24.01      0.84 o
   2   2  30        3.96        2.25      0.63 o
   3   2  30        8.08        9.16      0.92 o
   0   3  30      119.91      110.76      3.02 o
   1   3  30        2.68        2.51      0.68 o
   2   3  30        6.65        6.25      0.85 o
   3   3  30        3.06        3.77      0.94 o
   0   4  30        0.45        0.52      1.09 o
   1   4  30        2.57        2.95      0.95 o
   2   4  30       23.26       25.87      1.80 o
   3   4  30        3.27        4.73      1.00 o
   0   5  30        0.14        1.14      1.33 o
   1   5  30        2.73        2.92      1.29 o
   2   5  30        4.33        3.68      1.23 o
   0   6  30        0.86        1.37      1.99 o
   1   0  31      413.92      388.13      4.86 o
   2   0  31       59.99       63.61      1.67 o
   3   0  31        0.37       -0.05      0.82 o
   0   1  31      116.27      105.63      2.10 o
   1   1  31        2.01        3.96      0.53 o
   2   1  31       50.01       47.85      1.13 o
   3   1  31        0.58        1.14      0.62 o
   0   2  31        0.15        0.51      0.84 o
   1   2  31        7.77        8.82      0.70 o
   2   2  31        2.52        3.36      0.68 o
   3   2  31        7.18        5.63      0.91 o
   0   3  31        7.10        6.07      1.21 o
   1   3  31        1.84        1.65      0.71 o
   2   3  31        0.12        0.49      0.73 o
   3   3  31        3.54        3.79      0.98 o
   0   4  31       19.36       20.64      1.70 o
   1   4  31       10.43        9.20      1.19 o
   2   4  31        8.70        8.52      1.29 o
   0   5  31        2.61        1.39      1.37 o
   1   5  31       10.36       15.36      1.64 o
   2   5  31        5.82        5.67      1.34 o
   0   0  32        4.62        4.97      1.10 o
   1   0  32       23.03       35.43      1.32 o
   2   0  32       86.57       84.84      2.17 o
   3   0  32        0.01       -0.83      0.83 o
   0   1  32       19.85       19.97      1.24 o
   1   1  32       89.12       82.99      1.31 o
   2   1  32       12.78       14.95      0.95 o
   3   1  32        3.86        4.65      0.82 o
   0   2  32       25.68       19.40      1.39 o
   1   2  32        3.78        3.73      0.64 o
   2   2  32       10.39        9.31      0.84 o
   3   2  32        0.66        0.00      0.85 o
   0   3  32        5.33        5.84      1.21 o
   1   3  32        0.38        0.16      0.75 o
   2   3  32       28.15       26.66      1.30 o
   3   3  32        4.31        5.00      1.09 o
   0   4  32        2.01        0.70      1.12 o
   1   4  32        5.72        5.45      1.14 o
   2   4  32        0.04       -0.67      0.90 o
   0   5  32        3.02        4.89      1.75 o
   1   5  32        3.09        0.80      1.34 o
   1   0  33       14.01       15.08      1.02 o
   2   0  33       37.64       36.17      1.55 o
   3   0  33        0.71        0.19      1.01 o
   0   1  33        2.23        2.69      0.85 o
   1   1  33       11.49       12.15      0.70 o
   2   1  33       45.46       42.13      1.33 o
   3   1  33       12.58       13.79      1.04 o
   0   2  33       60.14       57.94      2.07 o
   1   2  33       14.03       12.80      0.96 o
   2   2  33        2.46        0.97      0.72 o
   3   2  33        7.95        6.72      1.13 o
   0   3  33       49.58       45.28      2.14 o
   1   3  33       11.47       11.78      1.16 o
   2   3  33       11.56       13.31      1.17 o
   3   3  33        3.77        4.12      1.08 o
   0   4  33        0.78       -0.60      1.16 o
   1   4  33       20.80       25.52      1.65 o
   2   4  33        4.10        5.00      1.15 o
   0   5  33       10.81       12.54      2.06 o
   1   5  33        4.80        6.91      1.49 o
   0   0  34        9.82       12.49      1.85 o
   1   0  34        0.22        0.50      0.77 o
   2   0  34        7.32        6.59      0.99 o
   3   0  34        0.00        0.41      1.07 o
   0   1  34        7.24        8.19      1.04 o
   1   1  34       15.54       14.48      0.77 o
   2   1  34       41.99       41.68      1.21 o
   3   1  34        9.50        8.08      0.95 o
   0   2  34        0.05        0.87      0.89 o
   1   2  34        2.27        2.77      0.78 o
   2   2  34        8.04        7.68      0.91 o
   3   2  34        2.49        2.59      1.00 o
   0   3  34        4.03        5.73      1.35 o
   1   3  34       41.53       42.03      1.69 o
   2   3  34        0.54        0.16      0.88 o
   0   4  34        0.39       -0.28      1.27 o
   1   4  34       19.94       23.37      1.82 o
   2   4  34        5.73        6.34      1.26 o
   0   5  34        5.12        5.13      1.88 o
   1   5  34        7.71        8.90      1.61 o
   1   0  35        0.27        1.57      0.84 o
   2   0  35       84.94       87.54      2.59 o
   3   0  35        0.01       -0.18      1.10 o
   0   1  35        2.01        2.09      0.86 o
   1   1  35        2.08        2.33      0.60 o
   2   1  35        4.42        7.17      0.78 o
   3   1  35       39.75       42.04      1.51 o
   0   2  35       13.66       13.49      1.72 o
   1   2  35       15.69       17.48      1.17 o
   2   2  35        0.57        1.75      0.83 o
   3   2  35       15.57       17.55      1.85 o
   0   3  35        0.00        0.61      1.09 o
   1   3  35        4.63        5.58      1.05 o
   2   3  35        2.21        1.42      0.96 o
   0   4  35        1.37        1.61      1.28 o
   1   4  35        7.48        9.91      2.18 o
   2   4  35        7.49        7.28      1.36 o
   0   5  35        0.60        0.96      1.92 o
   0   0  36       45.01       42.80      2.59 o
   1   0  36        1.81        1.68      0.85 o
   2   0  36        9.50        7.55      1.39 o
   3   0  36       13.52       10.59      1.49 o
   0   1  36        3.01        2.59      0.92 o
   1   1  36       13.52       14.23      0.85 o
   2   1  36        1.17        2.18      0.74 o
   3   1  36        4.09        5.83      0.96 o
   0   2  36       21.84       20.10      1.59 o
   1   2  36        1.85        2.86      0.89 o
   2   2  36       17.00       15.07      1.20 o
   0   3  36        2.28        3.95      1.26 o
   1   3  36       16.79       19.89      1.65 o
   2   3  36        2.76        2.36      1.04 o
   0   4  36        0.50        0.16      1.35 o
   1   4  36        2.84        5.59      1.41 o
   1   0  37        0.02       -0.32      1.14 o
   2   0  37        0.08        0.35      1.08 o
   0   1  37        0.82        1.19      0.86 o
   1   1  37        1.17        2.25      0.68 o
   2   1  37       18.15       17.66      1.18 o
   0   2  37       28.18       29.84      1.74 o
   1   2  37        5.61        6.49      1.04 o
   2   2  37        2.13        1.54      0.89 o
   0   3  37        0.16       -0.43      1.11 o
   1   3  37        3.48        3.11      1.16 o
   2   3  37        4.11        3.40      1.28 o
   0   4  37        0.38        0.06      1.52 o
   1   4  37        2.36        3.58      1.38 o
   0   0  38        8.96       11.27      1.76 o
   1   0  38        0.48        1.74      1.02 o
   2   0  38       15.75       18.40      1.78 o
   0   1  38        4.50        4.84      1.07 o
   1   1  38        3.10        2.86      0.75 o
   2   1  38        4.78        6.70      1.01 o
   0   2  38       10.60        9.50      1.30 o
   1   2  38        0.04        0.54      0.88 o
   2   2  38       12.29       11.30      1.34 o
   0   3  38        4.00        3.53      1.33 o
   1   3  38        9.39        9.61      1.48 o
   2   3  38        1.84        0.42      1.24 o
   0   4  38        0.74        0.01      2.25 o
   1   4  38        4.11        5.62      1.46 o
   1   0  39        8.69       10.82      1.49 o
   2   0  39        8.30       10.59      1.62 o
   0   1  39        0.95        2.05      1.02 o
   1   1  39        1.84        2.88      0.81 o
   2   1  39        2.61        4.28      1.05 o
   0   2  39        0.11        0.17      1.19 o
   1   2  39        0.21       -0.80      0.97 o
   2   2  39        2.79        2.25      1.41 o
   0   3  39       14.93       14.10      2.09 o
   1   3  39        1.73        1.03      1.22 o
   0   0  40        0.68        2.34      1.43 o
   1   0  40       29.01       31.80      1.93 o
   2   0  40        1.14        1.54      1.46 o
   0   1  40        1.43        1.78      1.03 o
   1   1  40       13.45       17.85      1.25 o
   2   1  40       10.72       12.12      1.45 o
   0   2  40        1.96        2.95      1.41 o
   1   2  40        3.87        5.12      1.22 o
   0   3  40       20.16       31.54      3.09 o
   1   3  40        0.01       -1.17      1.17 o
   1   0  41        0.19        1.96      1.18 o
   2   0  41        1.94        0.44      1.46 o
   1   1  41       25.13       26.80      1.48 o
   0   2  41        1.36        1.42      1.85 o
   1   2  41       12.57       13.93      1.50 o
   0   3  41        3.46        3.71      2.06 o
   1   0  42       10.49        9.44      1.54 o
   0   1  42       10.99       11.76      1.57 o
   1   1  42        5.05        6.18      1.10 o
   0   2  42        0.40       -0.13      2.10 o
   1   2  42        5.45        7.18      1.43 o
   1   0  43        7.43       12.23      1.74 o
   0   1  43        1.28        2.41      1.58 o
   1   1  43        0.37       -0.22      0.97 o
   0   2  43        3.81        7.21      4.25 o
   0   0  44       98.88      106.58      6.46 o
 
